# Supplementary material for: Grassland Saline-Alkaline Degradation-Induced Excessive Iron and Sodium Intake Potentially Increases the Transmission Risk of Fecal Pathogenic Bacteria in Cattle
Source: Animals (Basel). 2025 Dec 3;15(23):3484. doi: 10.3390/ani15233484 (PMC12691539; doi:10.3390/ani15233484)
Supplement: Supplementary file 1 [file animals-15-03484-s001.zip]

Archive with 1 entries (1 files):
- animals-3980918-supplementary.pdf
